# Supplementary material for: Mosquito surveillance on U.S military installations as part of a Japanese encephalitis virus detection program: 2016 to 2021
Source: PLoS Negl Trop Dis. 2023 Oct 19;17(10):e0011422. doi: 10.1371/journal.pntd.0011422 (PMC10617694; doi:10.1371/journal.pntd.0011422)
Supplement: S1 Table — (CSV) [file pntd.0011422.s003.csv]

Date	Site	Trap	Species	#
13-May-16	3	PBT	Coquillettidia crassipes	2
13-May-16	3	PBT	Aedes albopictus	1
13-May-16	3	MM	Armigeres subalbatus	20
13-May-16	3	MM	Armigeres subalbatus	20
13-May-16	3	MM	Armigeres subalbatus	20
13-May-16	3	MM	Armigeres subalbatus	20
13-May-16	3	MM	Armigeres subalbatus	11
13-May-16	3	MM	Aedes albopictus	7
13-May-16	3	MM	Culex quinquefasciatus	3
13-May-16	4	PBT	Culex tritaeniorhynchus	2
13-May-16	4	MM	Culex tritaeniorhynchus	20
13-May-16	4	MM	Culex tritaeniorhynchus	3
13-May-16	4	MM	Culex quinquefasciatus	6
13-May-16	4	MM	Mansonia uniformis	2
13-May-16	4	MM	Aedes vexans	1
13-May-16	4	MM	Aedes togoi	2
13-May-16	4	MM	Aedes albopictus	20
13-May-16	4	MM	Aedes albopictus	20
13-May-16	4	MM	Aedes albopictus	18
19-May-16	1	PBT	Aedes albopictus	20
19-May-16	1	PBT	Aedes albopictus	20
19-May-16	1	PBT	Aedes albopictus	20
19-May-16	1	PBT	Aedes albopictus	20
19-May-16	1	PBT	Aedes albopictus	20
19-May-16	1	PBT	Aedes albopictus	2
19-May-16	1	PBT	Culex tritaeniorhynchus	2
19-May-16	1	PBT	Aedes albopictus	20
19-May-16	1	PBT	Aedes albopictus	20
19-May-16	1	PBT	Aedes albopictus	20
19-May-16	1	PBT	Aedes albopictus	20
19-May-16	1	PBT	Aedes albopictus	20
19-May-16	1	PBT	Aedes albopictus	3
19-May-16	1	MM	Culex tritaeniorhynchus	3
19-May-16	1	MM	Culex quinquefasciatus	5
19-May-16	1	MM	Armigeres subalbatus	1
19-May-16	1	PBT	Mansonia uniformis	1
19-May-16	1	PBT	Aedes albopictus	1
19-May-16	2	MM	Aedes vexans	20
19-May-16	2	MM	Aedes vexans	20
19-May-16	2	MM	Culex tritaeniorhynchus	7
19-May-16	2	MM	Culex quinquefasciatus	20
19-May-16	2	MM	Culex quinquefasciatus	3
19-May-16	2	MM	Armigeres subalbatus	9
19-May-16	2	MM	Aedes albopictus	3
19-May-16	3	PBT	Aedes albopictus	8
19-May-16	3	PBT	Armigeres subalbatus	1
19-May-16	3	MM	Armigeres subalbatus	7
19-May-16	3	MM	Aedes albopictus	2
19-May-16	3	MM	Uranotaenia lateralis	2
19-May-16	3	MM	Culex tritaeniorhynchus	1
19-May-16	4	PBT	Culex tritaeniorhynchus	20
19-May-16	4	PBT	Culex tritaeniorhynchus	6
19-May-16	4	PBT	Aedes albopictus	5
19-May-16	4	MM	Aedes vexans	16
19-May-16	4	MM	Culex quinquefasciatus	15
19-May-16	4	MM	Armigeres subalbatus	2
19-May-16	4	MM	Culex tritaeniorhynchus	20
19-May-16	4	MM	Culex tritaeniorhynchus	20
19-May-16	4	MM	Culex tritaeniorhynchus	6
19-May-16	4	MM	Aedes albopictus	20
19-May-16	4	MM	Aedes albopictus	14
19-May-16	4	MM	Aedes albopictus	20
19-May-16	1	PBT	Armigeres subalbatus	1
27-May-16	1	MM	Aedes albopictus	20
27-May-16	1	MM	Aedes albopictus	20
27-May-16	1	MM	Aedes albopictus	20
27-May-16	1	MM	Aedes albopictus	20
27-May-16	1	MM	Aedes albopictus	20
27-May-16	1	MM	Aedes albopictus	20
27-May-16	1	MM	Aedes albopictus	4
27-May-16	1	MM	Culex tritaeniorhynchus	4
27-May-16	1	MM	Culex tritaeniorhynchus	4
27-May-16	2	PBT	Mansonia uniformis	1
27-May-16	2	PBT	Aedes vexans	2
27-May-16	2	MM	Armigeres subalbatus	20
27-May-16	2	MM	Armigeres subalbatus	16
27-May-16	2	MM	Culex tritaeniorhynchus	20
27-May-16	2	MM	Culex tritaeniorhynchus	18
27-May-16	2	MM	Aedes vexans	20
27-May-16	2	MM	Aedes vexans	20
27-May-16	2	MM	Aedes vexans	20
27-May-16	2	MM	Aedes albopictus	12
27-May-16	2	MM	Culex quinquefasciatus	20
27-May-16	2	MM	Culex quinquefasciatus	20
27-May-16	2	MM	Culex quinquefasciatus	20
27-May-16	3	PBT	Armigeres subalbatus	3
27-May-16	3	PBT	Aedes albopictus	10
27-May-16	3	MM	Armigeres subalbatus	20
27-May-16	3	MM	Armigeres subalbatus	20
27-May-16	3	MM	Armigeres subalbatus	20
27-May-16	3	MM	Armigeres subalbatus	20
27-May-16	3	MM	Armigeres subalbatus	2
27-May-16	3	MM	Culex tritaeniorhynchus	2
27-May-16	3	MM	Aedes albopictus	2
27-May-16	3	MM	Uranotaenia lateralis	5
27-May-16	3	MM	Culex quinquefasciatus	5
27-May-16	4	PBT	Culex tritaeniorhynchus	1
27-May-16	4	PBT	Aedes albopictus	11
2-Jun-16	1	MM	Aedes albopictus	20
2-Jun-16	1	MM	Aedes albopictus	20
2-Jun-16	1	MM	Aedes albopictus	20
2-Jun-16	1	MM	Aedes albopictus	20
2-Jun-16	1	MM	Aedes albopictus	20
2-Jun-16	1	MM	Aedes albopictus	18
2-Jun-16	1	MM	Culex quinquefasciatus	5
2-Jun-16	1	MM	Aedes albopictus	20
2-Jun-16	1	MM	Aedes albopictus	20
2-Jun-16	1	MM	Aedes albopictus	20
2-Jun-16	1	MM	Aedes albopictus	20
2-Jun-16	1	MM	Aedes albopictus	20
2-Jun-16	1	MM	Aedes albopictus	20
2-Jun-16	1	MM	Aedes albopictus	20
2-Jun-16	1	MM	Aedes albopictus	20
2-Jun-16	1	MM	Aedes albopictus	20
2-Jun-16	1	MM	Aedes albopictus	20
2-Jun-16	1	MM	Aedes albopictus	9
2-Jun-16	1	PBT	Aedes albopictus	20
2-Jun-16	1	PBT	Aedes albopictus	20
2-Jun-16	1	PBT	Aedes albopictus	20
2-Jun-16	1	PBT	Aedes albopictus	12
2-Jun-16	2	PBT	Aedes albopictus	2
2-Jun-16	2	PBT	Culex tritaeniorhynchus	1
3-Jun-16	3	MM	Armigeres subalbatus	20
3-Jun-16	3	MM	Armigeres subalbatus	17
3-Jun-16	3	MM	Culex quinquefasciatus	2
3-Jun-16	3	MM	Armigeres subalbatus	20
3-Jun-16	3	MM	Armigeres subalbatus	20
3-Jun-16	3	MM	Armigeres subalbatus	1
3-Jun-16	3	MM	Culex quinquefasciatus	1
3-Jun-16	3	MM	Aedes albopictus	2
3-Jun-16	3	MM	Anopheles sinensis	1
2-Jun-16	2	MM	Aedes albopictus	2
2-Jun-16	2	MM	Armigeres subalbatus	19
2-Jun-16	2	MM	Anopheles sinensis	2
2-Jun-16	2	MM	Aedes vexans nipponi	14
2-Jun-16	2	MM	Culex quinquefasciatus	20
2-Jun-16	2	MM	Culex quinquefasciatus	20
2-Jun-16	2	MM	Culex quinquefasciatus	20
2-Jun-16	2	MM	Culex quinquefasciatus	12
2-Jun-16	2	MM	Armigeres subalbatus	10
2-Jun-16	2	MM	Aedes albopictus	4
2-Jun-16	2	MM	Aedes pandani	1
2-Jun-16	2	MM	Aedes vexans	15
2-Jun-16	2	MM	Culex tritaeniorhynchus	13
2-Jun-16	2	MM	Culex quinquefasciatus	20
2-Jun-16	2	MM	Culex quinquefasciatus	20
2-Jun-16	2	MM	Culex quinquefasciatus	20
3-Jun-16	4	PBT	Aedes albopictus	8
3-Jun-16	4	PBT	Culex tritaeniorhynchus	6
3-Jun-16	4	PBT	Culex quinquefasciatus	1
9-Jun-16	1	MM	Culex tritaeniorhynchus	6
9-Jun-16	1	MM	Culex quinquefasciatus	1
9-Jun-16	1	MM	Aedes albopictus	20
9-Jun-16	1	MM	Aedes albopictus	20
9-Jun-16	1	MM	Aedes albopictus	20
9-Jun-16	1	MM	Aedes albopictus	20
9-Jun-16	1	MM	Aedes albopictus	20
9-Jun-16	1	MM	Aedes albopictus	20
9-Jun-16	1	MM	Culex tritaeniorhynchus	19
9-Jun-16	1	MM	Culex quinquefasciatus	20
9-Jun-16	1	MM	Aedes albopictus	20
9-Jun-16	1	MM	Aedes albopictus	20
9-Jun-16	1	MM	Aedes albopictus	20
9-Jun-16	1	MM	Aedes albopictus	20
9-Jun-16	1	MM	Aedes albopictus	20
9-Jun-16	1	MM	Aedes albopictus	12
9-Jun-16	2	PBT	Aedes albopictus	9
9-Jun-16	2	MM	Armigeres subalbatus	16
9-Jun-16	2	MM	Culex tritaeniorhynchus	11
9-Jun-16	2	MM	Culex quinquefasciatus	20
9-Jun-16	2	MM	Culex quinquefasciatus	20
9-Jun-16	2	MM	Culex quinquefasciatus	20
9-Jun-16	2	MM	Culex quinquefasciatus	20
9-Jun-16	2	MM	Culex quinquefasciatus	20
9-Jun-16	2	MM	Culex quinquefasciatus	20
9-Jun-16	2	MM	Culex quinquefasciatus	20
9-Jun-16	2	MM	Culex quinquefasciatus	20
9-Jun-16	2	MM	Culex quinquefasciatus	20
9-Jun-16	2	MM	Culex quinquefasciatus	20
9-Jun-16	2	MM	Culex quinquefasciatus	20
9-Jun-16	2	MM	Culex quinquefasciatus	12
10-Jun-16	3	MM	Uranotaenia binoculota	7
10-Jun-16	3	MM	Aedes albopictus	9
10-Jun-16	3	MM	Culex quinquefasciatus	9
10-Jun-16	3	MM	Armigeres subalbatus	20
10-Jun-16	3	MM	Armigeres subalbatus	20
10-Jun-16	3	MM	Armigeres subalbatus	20
10-Jun-16	3	MM	Armigeres subalbatus	20
10-Jun-16	3	MM	Armigeres subalbatus	20
10-Jun-16	3	MM	Armigeres subalbatus	20
10-Jun-16	3	MM	Armigeres subalbatus	20
10-Jun-16	3	MM	Armigeres subalbatus	20
10-Jun-16	3	MM	Armigeres subalbatus	20
10-Jun-16	3	MM	Armigeres subalbatus	14
10-Jun-16	3	PBT	Armigeres subalbatus	1
10-Jun-16	4	PBT	Culex sitiens	3
16-Jun-16	1	MM	Aedes albopictus	20
16-Jun-16	1	MM	Aedes albopictus	19
16-Jun-16	1	MM	Culex quinquefasciatus	11
16-Jun-16	1	PBT	Aedes albopictus	20
16-Jun-16	1	PBT	Aedes albopictus	6
16-Jun-16	2	MM	Aedes albopictus	5
16-Jun-16	2	MM	Armigeres subalbatus	16
16-Jun-16	2	MM	Culex tritaeniorhynchus	15
16-Jun-16	2	MM	Culex quinquefasciatus	20
16-Jun-16	2	MM	Culex quinquefasciatus	20
16-Jun-16	2	MM	Culex quinquefasciatus	20
16-Jun-16	2	MM	Culex quinquefasciatus	20
16-Jun-16	2	MM	Culex quinquefasciatus	20
16-Jun-16	2	MM	Culex quinquefasciatus	20
16-Jun-16	2	MM	Culex quinquefasciatus	20
16-Jun-16	2	MM	Culex quinquefasciatus	13
16-Jun-16	2	PBT	Aedes albopictus	1
17-Jun-16	3	PBT	Armigeres subalbatus	15
17-Jun-16	3	PBT	Aedes albopictus	2
17-Jun-16	3	PBT	Culex quinquefasciatus	8
17-Jun-16	3	PBT	Armigeres subalbatus	20
17-Jun-16	3	PBT	Armigeres subalbatus	20
17-Jun-16	3	PBT	Armigeres subalbatus	20
17-Jun-16	3	PBT	Armigeres subalbatus	20
17-Jun-16	3	PBT	Armigeres subalbatus	20
17-Jun-16	3	PBT	Armigeres subalbatus	202
17-Jun-16	3	PBT	Armigeres subalbatus	20
17-Jun-16	3	PBT	Armigeres subalbatus	20
17-Jun-16	3	PBT	Armigeres subalbatus	20
17-Jun-16	3	PBT	Armigeres subalbatus	17
17-Jun-16	3	PBT	Armigeres subalbatus	20
17-Jun-16	3	PBT	Armigeres subalbatus	20
17-Jun-16	3	PBT	Armigeres subalbatus	20
17-Jun-16	5	PBT	Aedes albopictus	21
17-Jun-16	5	PBT	Culex tritaeniorhynchus	5
17-Jun-16	3	PBT	Culex quinquefasciatus	20
17-Jun-16	3	PBT	Aedes albopictus	10
17-Jun-16	3	PBT	Aedes albopictus	10
17-Jun-16	3	PBT	Aedes albopictus	10
17-Jun-16	3	PBT	Aedes albopictus	10
17-Jun-16	3	PBT	Aedes albopictus	8
17-Jun-16	3	PBT	Aedes albopictus	10
17-Jun-16	3	MM	Culex tritaeniorhynchus	8
17-Jun-16	4	MM	Culex quinquefasciatus	14
17-Jun-16	4	MM	Aedes albopictus	20
17-Jun-16	4	MM	Aedes albopictus	20
17-Jun-16	4	MM	Aedes albopictus	10
23-Jun-16	4	MM	Aedes albopictus	10
23-Jun-16	4	PBT	Aedes albopictus	20
23-Jun-16	4	PBT	Aedes albopictus	8
23-Jun-16	1	MM	Culex quinquefasciatus	4
23-Jun-16	1	MM	Aedes albopictus	20
23-Jun-16	1	MM	Aedes albopictus	10
23-Jun-16	2	MM	Aedes albopictus	20
23-Jun-16	2	MM	Aedes albopictus	11
23-Jun-16	2	MM	Armigeres subalbatus	20
23-Jun-16	2	MM	Armigeres subalbatus	17
23-Jun-16	2	MM	Culex quinquefasciatus	20
23-Jun-16	2	MM	Culex quinquefasciatus	20
23-Jun-16	2	MM	Culex quinquefasciatus	20
23-Jun-16	2	MM	Culex quinquefasciatus	13
24-Jun-16	3	MM	Aedes albopictus	4
24-Jun-16	3	MM	Culex quinquefasciatus	17
24-Jun-16	3	MM	Armigeres subalbatus	20
24-Jun-16	3	MM	Armigeres subalbatus	20
24-Jun-16	3	MM	Armigeres subalbatus	20
24-Jun-16	3	MM	Armigeres subalbatus	20
24-Jun-16	3	MM	Armigeres subalbatus	20
24-Jun-16	3	MM	Armigeres subalbatus	20
24-Jun-16	4	MM	Aedes albopictus	20
24-Jun-16	4	MM	Aedes albopictus	20
24-Jun-16	4	MM	Aedes albopictus	20
24-Jun-16	4	MM	Aedes albopictus	2
24-Jun-16	4	MM	Aedes albopictus	17
24-Jun-16	4	MM	Culex quinquefasciatus	6
24-Jun-16	4	MM	Culex sitiens	20
24-Jun-16	4	MM	Culex sitiens	20
24-Jun-16	4	MM	Culex sitiens	20
24-Jun-16	4	MM	Culex sitiens	14
24-Jun-16	4	MM	Aedes vexans nipponi	7
24-Jun-16	4	MM	Aedes albopictus	20
24-Jun-16	4	MM	Aedes albopictus	20
24-Jun-16	4	MM	Aedes albopictus	20
24-Jun-16	4	MM	Aedes albopictus	20
24-Jun-16	4	MM	Aedes albopictus	20
24-Jun-16	4	MM	Aedes vexans	7
24-Jun-16	4	MM	Culex quinquefasciatus	5
24-Jun-16	4	MM	Culex tritaeniorhynchus	1
24-Jun-16	4	MM	Culex sitiens	20
24-Jun-16	4	MM	Culex sitiens	20
24-Jun-16	4	MM	Culex sitiens	20
24-Jun-16	4	MM	Culex sitiens	17
24-Jun-16	4	MM	Aedes albopictus	20
24-Jun-16	4	MM	Aedes albopictus	20
24-Jun-16	4	MM	Aedes albopictus	19
24-Jun-16	4	MM	Aedes albopictus	20
24-Jun-16	4	MM	Culex sitiens	20
24-Jun-16	4	MM	Culex sitiens	20
24-Jun-16	4	MM	Culex sitiens	20
24-Jun-16	4	MM	Culex sitiens	17
24-Jun-16	4	MM	Aedes albopictus	7
24-Jun-16	4	MM	Culex quinquefasciatus	3
24-Jun-16	4	MM	Aedes vexans	2
30-Jun-16	4	MM	Aedes vexans	7
30-Jun-16	1	MM	Aedes albopictus	4
30-Jun-16	1	PBT	Aedes albopictus	10
30-Jun-16	1	PBT	Culex quinquefasciatus	2
30-Jun-16	1	PBT	Culex quinquefasciatus	20
30-Jun-16	2	MM	Aedes albopictus	1
30-Jun-16	2	PBT	Aedes albopictus	3
30-Jun-16	2	PBT	Aedes albopictus	9
30-Jun-16	2	PBT	Armigeres subalbatus	10
30-Jun-16	2	PBT	Culex quinquefasciatus	20
30-Jun-16	2	PBT	Culex quinquefasciatus	20
30-Jun-16	2	PBT	Culex quinquefasciatus	20
30-Jun-16	2	PBT	Culex quinquefasciatus	17
30-Jun-16	2	PBT	Culex quinquefasciatus	8
30-Jun-16	2	PBT	Aedes vexans	5
30-Jun-16	2	PBT	Aedes albopictus	6
30-Jun-16	2	PBT	Culex sitiens	20
30-Jun-16	2	PBT	Culex sitiens	20
30-Jun-16	2	PBT	Culex sitiens	20
30-Jun-16	2	PBT	Culex sitiens	20
30-Jun-16	3	MM	Aedes albopictus	13
1-Jul-16	3	MM	Armigeres subalbatus	20
1-Jul-16	3	MM	Armigeres subalbatus	20
1-Jul-16	3	MM	Armigeres subalbatus	20
1-Jul-16	3	MM	Armigeres subalbatus	20
1-Jul-16	3	MM	Armigeres subalbatus	20
1-Jul-16	3	MM	Armigeres subalbatus	20
1-Jul-16	3	MM	Armigeres subalbatus	20
1-Jul-16	3	MM	Armigeres subalbatus	20
1-Jul-16	3	MM	Armigeres subalbatus	20
1-Jul-16	3	PBT	Armigeres subalbatus	20
1-Jul-16	3	PBT	Aedes albopictus	1
1-Jul-16	3	PBT	Armigeres subalbatus	5
1-Jul-16	4	MM	Culex sitiens	20
1-Jul-16	4	MM	Culex sitiens	20
1-Jul-16	4	MM	Culex sitiens	20
1-Jul-16	4	MM	Culex sitiens	20
1-Jul-16	4	MM	Culex sitiens	20
1-Jul-16	4	MM	Culex sitiens	20
1-Jul-16	4	MM	Culex sitiens	20
1-Jul-16	4	MM	Culex sitiens	20
1-Jul-16	4	MM	Culex sitiens	20
1-Jul-16	4	MM	Culex sitiens	20
1-Jul-16	4	MM	Aedes albopictus	20
1-Jul-16	4	MM	Aedes albopictus	20
1-Jul-16	4	MM	Aedes albopictus	20
1-Jul-16	4	MM	Aedes albopictus	20
1-Jul-16	4	MM	Aedes albopictus	20
1-Jul-16	4	MM	Aedes albopictus	20
1-Jul-16	4	MM	Aedes albopictus	20
1-Jul-16	4	MM	Aedes albopictus	10
1-Jul-16	4	MM	Aedes vexans	3
1-Jul-16	4	MM	Culex quinquefasciatus	4
1-Jul-16	4	PBT	Aedes albopictus	2
1-Jul-16	4	MM	Culex sitiens	9
8-Jul-16	3	MM	Aedes albopictus	6
8-Jul-16	4	MM	Aedes albopictus	8
8-Jul-16	4	MM	Culex quinquefasciatus	9
8-Jul-16	4	MM	Culex sitiens	3
8-Jul-16	3	MM	Armigeres subalbatus	19
14-Jul-16	1	PBT	Aedes albopictus	13
14-Jul-16	1	MM	Aedes albopictus	6
14-Jul-16	1	MM	Culex quinquefasciatus	4
14-Jul-16	1	MM	Armigeres subalbatus	2
15-Jul-16	4	PBT	Armigeres subalbatus	8
15-Jul-16	4	MM	Armigeres subalbatus	20
15-Jul-16	3	MM	Armigeres subalbatus	2
15-Jul-16	3	MM	Aedes albopictus	4
15-Jul-16	4	PBT	Aedes albopictus	6
15-Jul-16	4	PBT	Culex sitiens	20
15-Jul-16	4	PBT	Culex sitiens	5
21-Jul-16	1	PBT	Aedes japonicus	4
21-Jul-16	1	PBT	Culex tritaeniorhynchus	2
21-Jul-16	1	PBT	Aedes albopictus	20
21-Jul-16	1	PBT	Aedes albopictus	20
21-Jul-16	1	PBT	Aedes albopictus	20
21-Jul-16	1	PBT	Aedes albopictus	6
7-Jul-16	1	PBT	Aedes japonicus	2
7-Jul-16	1	PBT	Aedes albopictus	6
21-Jul-16	1	MM	Aedes albopictus	19
21-Jul-16	2	MM	Armigeres subalbatus	2
21-Jul-16	2	MM	Culex quinquefasciatus	7
22-Jul-16	4	PBT	Culex sitiens	15
22-Jul-16	4	MM	Aedes albopictus	9
22-Jul-16	4	MM	Culex quinquefasciatus	5
22-Jul-16	4	MM	Culex sitiens	3
22-Jul-16	3	MM	Aedes albopictus	12
22-Jul-16	3	MM	Aedes vexans	1
22-Jul-16	3	MM	Armigeres subalbatus	20
22-Jul-16	3	MM	Culex quinquefasciatus	1
22-Jul-16	3	MM	Culex quinquefasciatus	20
22-Jul-16	3	MM	Culex quinquefasciatus	20
22-Jul-16	3	MM	Culex quinquefasciatus	20
22-Jul-16	3	MM	Culex quinquefasciatus	20
22-Jul-16	3	MM	Culex quinquefasciatus	20
22-Jul-16	3	MM	Culex quinquefasciatus	20
22-Jul-16	3	MM	Culex quinquefasciatus	20
22-Jul-16	3	MM	Culex quinquefasciatus	20
22-Jul-16	3	MM	Culex quinquefasciatus	20
22-Jul-16	3	MM	Armigeres subalbatus	18
28-Jul-16	1	MM	Aedes albopictus	20
28-Jul-16	1	MM	Aedes vexans	2
28-Jul-16	3	MM	Armigeres subalbatus	3
28-Jul-16	1	MM	Culex quinquefasciatus	1
28-Jul-16	1	MM	Culex bitaeniorhynchus	1
28-Jul-16	1	PBT	Aedes albopictus	20
28-Jul-16	1	PBT	Aedes albopictus	18
28-Jul-16	2	MM	Aedes albopictus	2
28-Jul-16	2	MM	Armigeres subalbatus	10
28-Jul-16	2	MM	Culex quinquefasciatus	20
28-Jul-16	2	MM	Culex quinquefasciatus	9
29-Jul-16	3	MM	Aedes albopictus	20
29-Jul-16	3	MM	Aedes albopictus	20
29-Jul-16	3	MM	Aedes albopictus	20
29-Jul-16	3	MM	Aedes albopictus	20
29-Jul-16	3	MM	Aedes albopictus	20
29-Jul-16	3	MM	Aedes albopictus	20
29-Jul-16	3	MM	Aedes albopictus	20
29-Jul-16	3	MM	Aedes albopictus	20
29-Jul-16	3	MM	Armigeres subalbatus	14
29-Jul-16	3	PBT	Aedes albopictus	1
29-Jul-16	3	PBT	Armigeres subalbatus	4
29-Jul-16	3	PBT	Culex bitaeniorhynchus	1
29-Jul-16	3	MM	Aedes albopictus	4
29-Jul-16	3	MM	Culex quinquefasciatus	2
4-Aug-16	1	MM	Aedes albopictus	20
4-Aug-16	1	MM	Culex quinquefasciatus	1
10-Aug-16	1	MM	Aedes albopictus	20
10-Aug-16	1	MM	Armigeres subalbatus	1
10-Aug-16	1	MM	Culex tritaeniorhynchus	3
4-Aug-16	2	MM	Aedes albopictus	1
4-Aug-16	2	MM	Armigeres subalbatus	6
4-Aug-16	2	MM	Culex tritaeniorhynchus	2
4-Aug-16	2	MM	Culex quinquefasciatus	14
10-Aug-16	2	MM	Aedes albopictus	2
10-Aug-16	2	MM	Armigeres subalbatus	6
10-Aug-16	2	MM	Culex quinquefasciatus	14
10-Aug-16	2	MM	Culex tritaeniorhynchus	1
12-Aug-16	3	MM	Aedes albopictus	8
12-Aug-16	3	MM	Armigeres subalbatus	20
12-Aug-16	3	MM	Culex quinquefasciatus	1
12-Aug-16	3	MM	Armigeres subalbatus	20
12-Aug-16	3	MM	Armigeres subalbatus	20
12-Aug-16	3	MM	Armigeres subalbatus	20
12-Aug-16	3	MM	Armigeres subalbatus	20
12-Aug-16	3	MM	Armigeres subalbatus	10
12-Aug-16	4	MM	Aedes albopictus	1
12-Aug-16	4	MM	Culex quinquefasciatus	7
12-Aug-16	4	MM	Culex sitiens	1
25-Aug-16	1	MM	Aedes albopictus	20
25-Aug-16	1	MM	Aedes albopictus	20
25-Aug-16	2	MM	Armigeres subalbatus	2
25-Aug-16	2	MM	Culex tritaeniorhynchus	1
25-Aug-16	2	MM	Culex quinquefasciatus	13
25-Aug-16	2	PBT	Aedes albopictus	2
25-Aug-16	2	PBT	Culex sitiens	1
26-Aug-16	3	PBT	Aedes albopictus	3
26-Aug-16	3	PBT	Armigeres subalbatus	8
26-Aug-16	3	Gravid	Aedes albopictus	10
26-Aug-16	4	PBT	Culex sitiens	20
26-Aug-16	4	PBT	Culex sitiens	20
26-Aug-16	4	PBT	Culex sitiens	20
26-Aug-16	4	PBT	Culex sitiens	10
18-Aug-16	1	PBT	Aedes albopictus	7
18-Aug-16	1	MM	Aedes albopictus	20
18-Aug-16	1	MM	Aedes albopictus	14
18-Aug-16	1	MM	Culex quinquefasciatus	2
18-Aug-16	2	PBT	Aedes albopictus	1
18-Aug-16	2	MM	Armigeres subalbatus	4
18-Aug-16	2	MM	Aedes albopictus	1
18-Aug-16	2	MM	Culex quinquefasciatus	14
19-Aug-16	3	MM	Armigeres subalbatus	2
19-Aug-16	3	MM	Armigeres subalbatus	1
19-Aug-16	4	MM	Culex quinquefasciatus	1
19-Aug-16	4	MM	Aedes albopictus	5
19-Aug-16	4	MM	Culex sitiens	20
19-Aug-16	4	MM	Culex sitiens	5
19-Aug-16	4	PBT	Culex sitiens	20
19-Aug-16	4	PBT	Culex quinquefasciatus	1
19-Aug-16	4	PBT	Culex sitiens	20
19-Aug-16	4	PBT	Culex sitiens	20
19-Aug-16	4	PBT	Culex sitiens	15
26-Aug-16	4	MM	Aedes albopictus	15
26-Aug-16	4	MM	Culex sitiens	15
26-Aug-16	4	MM	Culex quinquefasciatus	3
4-Aug-16	1	MM	Aedes albopictus	4
5-Aug-16	3	PBT	Armigeres subalbatus	1
5-Aug-16	3	PBT	Culex sitiens	1
26-Aug-16	2	PBT	Culex tritaeniorhynchus	1
26-Aug-16	2	PBT	Aedes albopictus	1
5-Aug-16	3	MM	Armigeres subalbatus	20
5-Aug-16	3	MM	Armigeres subalbatus	20
5-Aug-16	3	MM	Armigeres subalbatus	20
5-Aug-16	3	MM	Armigeres subalbatus	20
5-Aug-16	3	MM	Armigeres subalbatus	20
5-Aug-16	3	MM	Armigeres subalbatus	20
5-Aug-16	3	MM	Armigeres subalbatus	20
5-Aug-16	3	MM	Armigeres subalbatus	20
5-Aug-16	3	MM	Aedes albopictus	5
5-Aug-16	3	MM	Armigeres subalbatus	10
5-Aug-16	3	MM	Aedes albopictus	10
10-Aug-16	1	PBT	Aedes albopictus	4
1-Sep-16	1	PBT	Aedes albopictus	20
1-Sep-16	1	PBT	Aedes albopictus	3
1-Sep-16	1	PBT	Armigeres subalbatus	1
1-Sep-16	1	MM	Anopheles sinensis	2
1-Sep-16	1	MM	Aedes albopictus	20
1-Sep-16	1	MM	Aedes albopictus	20
1-Sep-16	1	MM	Aedes albopictus	20
1-Sep-16	1	MM	Aedes albopictus	20
1-Sep-16	1	MM	Aedes albopictus	20
1-Sep-16	1	MM	Aedes albopictus	5
1-Sep-16	1	MM	Culex quinquefasciatus	1
1-Sep-16	1	MM	Aedes albopictus	20
8-Sep-16	1	MM	Armigeres subalbatus	3
8-Sep-16	1	MM	Culex quinquefasciatus	5
8-Sep-16	1	MM	Aedes albopictus	20
8-Sep-16	1	MM	Aedes albopictus	15
16-Sep-16	1	MM	Aedes albopictus	20
16-Sep-16	1	MM	Aedes albopictus	5
1-Sep-16	1	MM	Culex quinquefasciatus	3
1-Sep-16	2	PBT	Aedes albopictus	1
1-Sep-16	2	MM	Armigeres subalbatus	3
1-Sep-16	2	MM	Culex quinquefasciatus	20
1-Sep-16	2	MM	Culex quinquefasciatus	4
1-Sep-16	2	MM	Aedes albopictus	12
8-Sep-16	2	PBT	Aedes albopictus	2
9-Sep-16	2	MM	Aedes vexans	1
16-Sep-16	2	MM	Culex quinquefasciatus	20
16-Sep-16	2	MM	Culex quinquefasciatus	20
16-Sep-16	2	MM	Culex quinquefasciatus	20
16-Sep-16	2	MM	Culex quinquefasciatus	20
16-Sep-16	2	MM	Culex quinquefasciatus	20
16-Sep-16	2	MM	Culex quinquefasciatus	20
16-Sep-16	2	MM	Armigeres subalbatus	5
16-Sep-16	2	MM	Armigeres subalbatus	20
15-Sep-16	4	MM	Culex sitiens	16
15-Sep-16	4	MM	Culex sitiens	4
15-Sep-16	4	MM	Aedes albopictus	3
15-Sep-16	4	MM	Aedes vexans	1
15-Sep-16	3	MM	Culex quinquefasciatus	1
23-Sep-16	3	MM	Mansonia crassipes	1
23-Sep-16	3	MM	Mansonia crassipes	2
23-Sep-16	1	MM	Aedes albopictus	20
23-Sep-16	1	MM	Aedes albopictus	4
9-Sep-16	3	MM	Armigeres subalbatus	2
9-Sep-16	3	MM	Aedes albopictus	1
9-Sep-16	4	MM	Culex sitiens	20
9-Sep-16	4	MM	Culex sitiens	5
15-Sep-16	3	MM	Mansonia crassipes	1
15-Sep-16	3	MM	Culex bitaeniorhynchus	2
16-Sep-16	1	MM	Culex sitiens	1
16-Sep-16	1	MM	Aedes albopictus	20
16-Sep-16	1	MM	Aedes albopictus	20
16-Sep-16	1	MM	Aedes albopictus	9
22-Sep-16	2	MM	Aedes albopictus	2
22-Sep-16	2	MM	Armigeres subalbatus	1
22-Sep-16	2	MM	Culex sitiens	2
22-Sep-16	2	MM	Culex tritaeniorhynchus	20
22-Sep-16	2	MM	Culex tritaeniorhynchus	6
22-Sep-16	1	MM	Aedes albopictus	20
22-Sep-16	1	MM	Aedes albopictus	18
23-Sep-16	4	MM	Culex tritaeniorhynchus	1
23-Sep-16	4	MM	Aedes albopictus	9
23-Sep-16	4	MM	Culex sitiens	20
23-Sep-16	4	MM	Culex sitiens	20
23-Sep-16	4	MM	Culex sitiens	20
23-Sep-16	4	MM	Culex sitiens	20
23-Sep-16	4	MM	Culex sitiens	20
23-Sep-16	4	MM	Culex sitiens	20
23-Sep-16	4	MM	Culex sitiens	20
23-Sep-16	4	MM	Culex sitiens	20
23-Sep-16	4	MM	Culex sitiens	20
23-Sep-16	4	MM	Culex sitiens	20
23-Sep-16	4	MM	Culex sitiens	20
23-Sep-16	4	MM	Culex sitiens	20
23-Sep-16	4	MM	Culex sitiens	20
23-Sep-16	4	MM	Culex sitiens	20
23-Sep-16	4	MM	Culex sitiens	20
23-Sep-16	4	MM	Culex sitiens	20
23-Sep-16	4	MM	Culex sitiens	20
23-Sep-16	4	MM	Culex sitiens	20
23-Sep-16	4	MM	Culex sitiens	20
23-Sep-16	4	MM	Culex sitiens	20
23-Sep-16	4	MM	Culex sitiens	20
23-Sep-16	4	MM	Culex sitiens	20
23-Sep-16	4	MM	Culex sitiens	20
23-Sep-16	4	MM	Culex sitiens	20
23-Sep-16	4	MM	Culex sitiens	20
23-Sep-16	4	MM	Culex sitiens	20
23-Sep-16	4	MM	Culex sitiens	20
23-Sep-16	4	MM	Culex sitiens	20
23-Sep-16	4	MM	Culex sitiens	20
23-Sep-16	4	MM	Culex sitiens	20
23-Sep-16	4	MM	Culex sitiens	20
23-Sep-16	4	MM	Culex sitiens	20
23-Sep-16	4	MM	Culex sitiens	20
23-Sep-16	4	MM	Culex sitiens	20
23-Sep-16	4	MM	Culex sitiens	20
23-Sep-16	4	MM	Culex sitiens	20
23-Sep-16	4	MM	Culex sitiens	20
23-Sep-16	4	MM	Culex sitiens	20
23-Sep-16	4	MM	Culex sitiens	20
23-Sep-16	4	MM	Culex sitiens	20
23-Sep-16	4	MM	Culex sitiens	20
23-Sep-16	4	MM	Culex sitiens	20
23-Sep-16	4	MM	Culex sitiens	20
23-Sep-16	4	MM	Culex sitiens	20
23-Sep-16	4	MM	Culex sitiens	20
23-Sep-16	4	MM	Culex sitiens	20
23-Sep-16	4	MM	Culex sitiens	20
23-Sep-16	4	MM	Culex sitiens	20
23-Sep-16	4	MM	Culex sitiens	20
23-Sep-16	4	MM	Culex sitiens	20
23-Sep-16	4	MM	Culex sitiens	20
23-Sep-16	4	MM	Culex sitiens	20
23-Sep-16	4	MM	Culex sitiens	20
23-Sep-16	4	MM	Culex sitiens	20
23-Sep-16	4	MM	Culex sitiens	20
23-Sep-16	4	MM	Culex sitiens	20
23-Sep-16	4	MM	Culex sitiens	20
23-Sep-16	4	MM	Culex sitiens	20
23-Sep-16	4	MM	Culex sitiens	20
23-Sep-16	4	MM	Culex sitiens	20
23-Sep-16	4	MM	Culex sitiens	20
23-Sep-16	4	MM	Culex sitiens	20
23-Sep-16	4	MM	Culex sitiens	20
23-Sep-16	4	MM	Culex sitiens	20
23-Sep-16	4	MM	Culex sitiens	20
23-Sep-16	4	MM	Culex sitiens	15
23-Sep-16	3	MM	Armigeres subalbatus	3
23-Sep-16	3	MM	Aedes albopictus	13
29-Sep-16	1	MM	Armigeres subalbatus	1
29-Sep-16	1	MM	Aedes albopictus	2
29-Sep-16	2	MM	Culex sitiens	2
29-Sep-16	2	MM	Armigeres subalbatus	1
30-Sep-16	4	MM	Culex sitiens	1
30-Sep-16	3	MM	Aedes albopictus	4
30-Sep-16	3	MM	Armigeres subalbatus	4
30-Sep-16	3	MM	Mansonia crassipes	2
30-Sep-16	3	MM	Culex bitaeniorhynchus	2
5-Aug-16	4	MM	Culex sitiens	3
5-Aug-16	4	MM	Aedes albopictus	5
5-Aug-16	4	MM	Culex quinquefasciatus	7
12-Aug-16	4	MM	Aedes albopictus	3
12-Aug-16	4	MM	Aedes vexans	1
12-Aug-16	4	MM	Culex sitiens	19
8-Sep-16	1	MM	Aedes albopictus	20
8-Sep-16	1	MM	Aedes albopictus	20
8-Sep-16	1	MM	Aedes albopictus	18
7/20/2017	1	PBT	Aedes albopictus	20
7/20/2017	1	PBT	Aedes albopictus	20
7/20/2017	1	PBT	Aedes albopictus	11
7/20/2017	1	PBT	Culex tritaeniorhynchus	2
7/21/2017	3	PBT	Aedes albopictus	4
7/21/2017	3	PBT	Armigeres subalbatus	3
7/21/2017	3	PBT	Culex tritaeniorhynchus	3
7/21/2017	3	PBT	Culex quinquefasciatus	1
7/27/2017	1	PBT	Aedes albopictus	11
7/27/2017	1	PBT	Aedes japonicus	6
7/28/2017	3	PBT	Armigeres subalbatus	7
7/28/2017	3	PBT	Aedes albopictus	4
7/28/2017	4	PBT	Culex tritaeniorhynchus	3
7/28/2017	4	PBT	Culex quinquefasciatus	1
7/28/2017	4	PBT	Aedes albopictus	1
8/3/2017	1	PBT	Aedes albopictus	2
8/3/2017	1	PBT	Culex tritaeniorhynchus	1
8/4/2017	3	PBT	Coquillettidia ochrasea	1
8/4/2017	4	PBT	Culex tritaeniorhynchus	7
8/4/2017	4	PBT	Aedes albopictus	2
8/9/2017	1	PBT	Aedes albopictus	8
8/9/2017	1	PBT	Culex quinquefasciatus	1
8/10/2017	3	PBT	Armigeres subalbatus	6
8/10/2017	3	PBT	Aedes japonicus	1
8/10/2017	3	PBT	Coquillettidia ochrasea	1
8/10/2017	4	PBT	Aedes albopictus	5
8/10/2017	4	PBT	Culex taeniorhynchus	5
8/10/2017	3	PBT	Armigeres subalbatus	8
8/10/2017	3	PBT	Culex quinquefasciatus	1
8/10/2017	3	PBT	Aedes albopictus	1
8/10/2017	3	PBT	Culex tritaeniorhynchus	1
8/10/2017	4	PBT	Aedes albopictus	5
8/10/2017	4	PBT	Culex sitiens	1
8/10/2017	4	PBT	Culex tritaeniorhynchus	4
8/10/2017	4	PBT	Culex quinquefasciatus	1
8/17/2017	1	PBT	Aedes japonicus	2
8/17/2017	1	PBT	Aedes albopictus	2
8/18/2017	3	PBT	Armigeres subalbatus	10
8/18/2017	3	PBT	Coquillettidia ochrasea	1
8/18/2017	3	PBT	Culex sitiens	1
8/18/2017	4	PBT	Aedes albopictus	6
8/18/2017	4	PBT	Culex sitiens	15
8/18/2017	4	PBT	Culex quinquefasciatus	1
8/23/2017	1	PBT	Aedes albopictus	2
8/23/2017	2	PBT	Coquillettidia ochrasea	1
8/23/2017	2	PBT	Aedes albopictus	1
8/25/2017	3	PBT	Coquillettidia ochrasea	1
8/25/2017	3	PBT	Armigeres subalbatus	1
8/25/2017	4	PBT	Aedes albopictus	1
9/8/2017	3	PBT	Culex sitiens	1
9/8/2017	4	PBT	Aedes albopictus	2
9/15/2017	3	PBT	Armigeres subalbatus	2
9/15/2017	3	PBT	Aedes albopictus	1
9/20/2017	1	PBT	Aedes albopictus	12
9/20/2017	1	PBT	Armigeres subalbatus	8
9/20/2017	1	PBT	Culex sitiens	1
9/20/2017	2	PBT	Aedes albopictus	16
9/28/2017	1	PBT	Aedes albopictus	20
9/28/2017	1	PBT	Armigeres subalbatus	1
9/29/2017	3	PBT	Armigeres subalbatus	1
9/29/2017	3	PBT	Armigeres subalbatus	17
9/29/2017	3	PBT	Aedes albopictus	20
9/29/2017	3	PBT	Aedes albopictus	2
9/29/2017	3	PBT	Coquillettidia ochrasea	3
9/28/2017	2	PBT	Aedes albopictus	8
9/28/2017	2	PBT	Aedes vexans	1
9/28/2017	2	PBT	Culex sitiens	2
9/28/2017	2	PBT	Coquillettidia ochrasea	1
9/28/2017	2	PBT	Coquillettidia ochrasea	1
10/5/2017	1	PBT	Aedes albopictus	20
10/5/2017	1	PBT	Aedes albopictus	20
10/5/2017	1	PBT	Culex sitiens	2
10/5/2017	1	PBT	Culex quinquefasciatus	3
10/12/2017	1	PBT	Aedes albopictus	5
10/13/2017	3	PBT	Coquillettidia crassipes	1
10/13/2017	3	PBT	Culex tritaeniorhynchus	1
10/13/2017	3	PBT	Culex sitiens	2
10/13/2017	3	PBT	Aedes albopictus	1
10/6/2017	3	PBT	Aedes albopictus	8
10/6/2017	3	PBT	Culex bitaeniorhynchus	1
10/6/2017	3	PBT	Coquillettidia crassipes	1
10/6/2017	3	PBT	Armigeres subalbatus	1
10/18/2017	1	PBT	Aedes albopictus	20
10/18/2017	1	PBT	Aedes albopictus	20
10/20/2017	3	PBT	Aedes albopictus	5
10/20/2017	3	PBT	Armigeres subalbatus	6
10/20/2017	3	PBT	Aedes vexans	1
10/20/2017	3	PBT	Aedes dorsalis	2
10/20/2017	4	PBT	Aedes albopictus	20
10/20/2017	4	PBT	Armigeres subalbatus	4
10/18/2017	4	PBT	Aedes albopictus	3
10/18/2017	4	PBT	Culex sitiens	1
10/18/2017	4	PBT	Armigeres subalbatus	3
10/18/2017	4	PBT	Aedes japonicus	6
10/18/2017	4	PBT	Aedes albopictus	8
7/19/2018	1	PBT	Armigeres subalbatus	4
7/19/2018	2	PBT	Armigeres subalbatus	1
7/20/2018	3	PBT	Culex quinquefasciatus	1
7/20/2018	4	PBT	Armigeres subalbatus	1
7/20/2018	4	PBT	Aedes albopictus	3
8/2/2018	1	PBT	Aedes albopictus	18
8/2/2018	1	PBT	Aedes japonicus	2
8/2/2018	1	PBT	Armigeres subalbatus	2
8/3/2018	3	GAT	Aedes japonicus	1
8/3/2018	3	GAT	Aedes japonicus	17
8/3/2018	3	PBT	Aedes albopictus	20
8/9/2018	4	PBT	Culex tritaeniorhynchus	1
8/9/2018	1	PBT	Aedes albopictus	15
8/9/2018	1	PBT	Armigeres subalbatus	2
8/9/2018	1	PBT	Aedes japonicus	17
8/10/2018	2	PBT	Aedes albopictus	1
8/31/2018	3	PBT	Culex tritaeniorhynchus	5
8/31/2018	3	GAT	Aedes japonicus	6
8/23/2018	3	PBT	Aedes albopictus	7
8/23/2018	1	PBT	Armigeres subalbatus	2
8/23/2018	1	PBT	Aedes albopictus	3
8/23/2018	1	PBT	Aedes japonicus	1
8/23/2018	2	PBT	Armigeres subalbatus	1
8/23/2018	2	PBT	Coquillettidia crassipes	1
9/6/2018	1	PBT	Aedes albopictus	8
9/6/2018	1	Gravid	Aedes albopictus	4
9/13/2018	2	PBT	Culex tritaeniorhynchus	1
9/13/2018	2	PBT	Aedes albopictus	1
9/13/2018	2	PBT	Uranotaenia	1
9/13/2018	2	PBT	Culex quinquefasciatus	1
9/14/2018	3	PBT	Aedes albopictus	8
9/14/2018	4	PBT	Aedes albopictus	1
9/20/2018	1	PBT	Aedes albopictus	20
9/20/2018	1	PBT	Aedes albopictus	20
9/20/2018	1	PBT	Culex tritaeniorhynchus	1
9/20/2018	1	PBT	Armigeres subalbatus	1
9/13/2018	1	Gravid	Aedes albopictus	3
9/14/2018	4	Gravid	Aedes albopictus	5
9/14/2018	4	PBT	Aedes albopictus	1
9/20/2018	2	PBT	Culex tritaeniorhynchus	2
9/27/2018	1	PBT	Culex tritaeniorhynchus	1
9/27/2018	1	PBT	Aedes albopictus	20
9/27/2018	1	PBT	Aedes albopictus	20
9/27/2018	1	PBT	Aedes albopictus	1
9/27/2018	3	PBT	Aedes albopictus	1
9/27/2018	3	PBT	Uranotaenia	1
8/24/2018	3	PBT	Uranotaenia	1
8/24/2018	3	PBT	Aedes albopictus	3
8/24/2018	4	PBT	Aedes albopictus	1
8/30/2018	1	PBT	Aedes albopictus	4
8/30/2018	2	PBT	Culex tritaeniorhynchus	1
8/30/2018	1	Gravid	Aedes albopictus	10
10/19/2018	1	PBT	Aedes albopictus	8
10/19/2018	1	PBT	Culex quinquefasciatus	2
10/26/2018	3	PBT	Aedes albopictus	3
12/31/2018	1	PBT	Culex sitiens	0
6/13/2019	2	PBT	Aedes albopictus	12
6/13/2019	2	PBT	Armigeres subalbatus	1
6/13/2019	2	PBT	Culex quinquefasciatus	1
6/13/2019	2	PBT	Culex tritaeniorhynchus	15
6/20/2019	2	PBT	Aedes albopictus	1
6/20/2019	2	PBT	Culex tritaeniorhynchus	1
6/27/2019	2	PBT	Aedes albopictus	10
6/27/2019	2	PBT	Aedes albopictus	10
6/27/2019	2	PBT	Armigeres subalbatus	4
6/27/2019	2	PBT	Culex tritaeniorhynchus	10
6/27/2019	2	PBT	Culex tritaeniorhynchus	10
6/27/2019	2	PBT	Culex tritaeniorhynchus	14
7/3/2019	2	PBT	Armigeres subalbatus	1
7/3/2019	2	PBT	Culex tritaeniorhynchus	5
9/4/2019	2	PBT	Culex tritaeniorhynchus	1
9/27/2019	2	PBT	Armigeres subalbatus	1
6/14/2019	3	PBT	Aedes albopictus	7
6/21/2019	3	PBT	Aedes albopictus	9
6/21/2019	3	PBT	Armigeres subalbatus	1
10/18/2019	3	PBT	Aedes albopictus	2
10/25/2019	3	PBT	Aedes albopictus	9
6/13/2019	1	PBT	Aedes albopictus	15
6/13/2019	1	PBT	Aedes albopictus	12
6/13/2019	1	PBT	Armigeres subalbatus	4
6/20/2019	1	PBT	Aedes albopictus	10
6/20/2019	1	PBT	Aedes albopictus	9
6/27/2019	1	PBT	Aedes albopictus	15
6/27/2019	1	PBT	Aedes albopictus	15
6/27/2019	1	PBT	Aedes albopictus	15
6/27/2019	1	PBT	Aedes albopictus	15
6/27/2019	1	PBT	Aedes albopictus	15
6/27/2019	1	PBT	Aedes albopictus	15
6/27/2019	1	PBT	Aedes albopictus	17
6/27/2019	1	PBT	Armigeres subalbatus	1
7/3/2019	1	PBT	Aedes albopictus	16
7/3/2019	1	PBT	Aedes albopictus	15
7/3/2019	1	PBT	Armigeres subalbatus	2
7/3/2019	1	PBT	Culex tritaeniorhynchus	3
7/11/2019	1	PBT	Aedes albopictus	13
7/11/2019	1	PBT	Armigeres subalbatus	1
7/18/2019	1	PBT	Aedes albopictus	12
7/18/2019	1	PBT	Aedes albopictus	12
8/22/2019	1	PBT	Aedes albopictus	6
8/29/2019	1	PBT	Aedes albopictus	3
9/4/2019	1	PBT	Aedes albopictus	1
9/27/2019	1	PBT	Aedes albopictus	4
10/10/2019	1	PBT	Aedes albopictus	8
10/10/2019	1	PBT	Armigeres subalbatus	3
10/24/2019	1	PBT	Aedes albopictus	1
12/31/2019	1	PBT	Culex sitiens	0
10/23/2020	1	PBT	Aedes albopictus	11
10/23/2020	1	PBT	Culex sitiens	1
11/5/2020	1	PBT	Aedes albopictus	3
11/5/2020	1	PBT	Culex bitaeniorhynchus	1
11/5/2020	1	PBT	Culex sitiens	1
11/20/2020	1	PBT	Aedes albopictus	3
11/20/2020	1	PBT	Armigeres subalbatus	1
11/20/2020	1	PBT	Culex sitiens	1
11/27/2020	1	PBT	Aedes albopictus	1
11/27/2020	1	PBT	Culex sitiens	1
12/31/2020	1	PBT	Culex tritaeniorhynchus	0
9/1/2021	1	PBT	Aedes albopictus	1
9/1/2021	1	PBT	Aedes okinawanus	4
9/8/2021	1	PBT	Aedes albopictus	1
9/9/2021	1	PBT	Aedes albopictus	3
9/9/2021	1	PBT	Armigeres subalbatus	2
8/18/2021	1	PBT	Aedes albopictus	2
8/24/2021	1	PBT	Aedes albopictus	3
8/24/2021	1	PBT	Culex sitiens	1
10/6/2021	1	PBT	Aedes albopictus	6
10/14/2021	1	PBT	Aedes albopictus	1
10/24/2021	1	PBT	Aedes albopictus	1
9/2/2021	2	PBT	Culex sitiens	8
9/9/2021	2	PBT	Culex sitiens	10
9/9/2021	2	PBT	Culex sitiens	10
9/9/2021	2	PBT	Culex sitiens	10
9/9/2021	2	PBT	Culex sitiens	10
9/9/2021	2	PBT	Culex sitiens	10
9/9/2021	2	PBT	Culex sitiens	10
9/9/2021	2	PBT	Culex sitiens	10
9/9/2021	2	PBT	Culex sitiens	10
9/9/2021	2	PBT	Culex sitiens	10
9/9/2021	2	PBT	Culex sitiens	10
9/9/2021	2	PBT	Culex sitiens	6
5-Aug-21	2	PBT	Armigeres subalbatus	1
5-Aug-21	2	PBT	Culex sitiens	10
5-Aug-21	2	PBT	Culex sitiens	10
5-Aug-21	2	PBT	Culex sitiens	10
5-Aug-21	2	PBT	Culex sitiens	10
5-Aug-21	2	PBT	Culex sitiens	10
5-Aug-21	2	PBT	Culex sitiens	10
5-Aug-21	2	PBT	Culex sitiens	7
26-Aug-21	2	PBT	Aedes albopictus	1
26-Aug-21	2	PBT	Culex sitiens	10
26-Aug-21	2	PBT	Culex sitiens	10
26-Aug-21	2	PBT	Culex sitiens	9
30-Sep-21	2	PBT	Culex sitiens	10
30-Sep-21	2	PBT	Culex sitiens	10
30-Sep-21	2	PBT	Culex sitiens	10
8-Oct-21	2	PBT	Culex sitiens	10
8-Oct-21	2	PBT	Culex sitiens	10
8-Oct-21	2	PBT	Culex sitiens	10
8-Oct-21	2	PBT	Culex sitiens	10
8-Oct-21	2	PBT	Culex sitiens	10
8-Oct-21	2	PBT	Culex sitiens	10
8-Oct-21	2	PBT	Culex sitiens	10
8-Oct-21	2	PBT	Culex sitiens	8
14-Oct-21	2	PBT	Culex bitaeniorhynchus	1
14-Oct-21	2	PBT	Culex sitiens	10
14-Oct-21	2	PBT	Culex sitiens	10
14-Oct-21	2	PBT	Culex sitiens	10
14-Oct-21	2	PBT	Culex sitiens	10
14-Oct-21	2	PBT	Culex sitiens	1
31-Dec-21	1	PBT	Culex tritaeniorhynchus	0
21-Oct-21	2	PBT	Culex sitiens	4
